# Supplementary material for: A Pilot Study on the Potential of RNA-Associated to Urinary Vesicles as a Suitable Non-Invasive Source for Diagnostic Purposes in Bladder Cancer
Source: Cancers (Basel). 2014 Jan 22;6(1):179–92. doi: 10.3390/cancers6010179 (PMC3980604; doi:10.3390/cancers6010179)
Supplement: Supplementary File 1 — Supplementary Materials (ZIP, 247 KB) [file cancers-06-00179-s001.zip]

Archive with 3 entries (2 files):
- cancers-43698-supplement-final/
- cancers-43698-supplement-final/cancers-43698-Supplementary Figures S1 and S2.pdf
- cancers-43698-supplement-final/cancers-43698-Supplementary Tables S1-S3.xls
